# Supplementary material for: Structure-guided discovery of anti-CRISPR and anti-phage defense proteins
Source: Nat Commun. 2024 Jan 20;15:649. doi: 10.1038/s41467-024-45068-7 (PMC10799925; doi:10.1038/s41467-024-45068-7)
Supplement: Supplementary file 6 — Source Data [file 41467_2024_45068_MOESM6_ESM.xlsx]

## Sheet: Fig. 2A
				Ladder

## Sheet: Fig. 4D
	Mean (log10 pfu/ml)	SEM
Empty vector	9.28252	0.148868
ORF376 (BxaP)	5.74348	0.44266
ORF376P121A	8.50172	0.100343

## Sheet: Fig. 5C
Time (hr)	variable	Condition	Mean (OD600)	SEM	Code
0	Empty_ctrl	Empty	0.1	0	No phage
0.5	Empty_ctrl	Empty	0.112	0.00208167	No phage
1	Empty_ctrl	Empty	0.115	0.0011547	No phage
1.5	Empty_ctrl	Empty	0.114	0.003	No phage
2	Empty_ctrl	Empty	0.117667	0.0031798	No phage
2.5	Empty_ctrl	Empty	0.126333	0.00338296	No phage
3	Empty_ctrl	Empty	0.144667	0.00717248	No phage
3.5	Empty_ctrl	Empty	0.179	0.0135031	No phage
4	Empty_ctrl	Empty	0.238667	0.0247745	No phage
4.5	Empty_ctrl	Empty	0.319333	0.0264911	No phage
5	Empty_ctrl	Empty	0.417333	0.0167564	No phage
5.5	Empty_ctrl	Empty	0.494667	0.0163741	No phage
6	Empty_ctrl	Empty	0.551333	0.00808977	No phage
6.5	Empty_ctrl	Empty	0.593	0.025697	No phage
7	Empty_ctrl	Empty	0.668	0.0200083	No phage
7.5	Empty_ctrl	Empty	0.726667	0.0348154	No phage
8	Empty_ctrl	Empty	0.79	0.0572393	No phage
8.5	Empty_ctrl	Empty	0.876333	0.0596499	No phage
9	Empty_ctrl	Empty	0.964667	0.0476177	No phage
9.5	Empty_ctrl	Empty	1.02833	0.031168	No phage
10	Empty_ctrl	Empty	1.09367	0.00788106	No phage
0	BxaP_ctrl	BxaP	0.1	0	No phage
0.5	BxaP_ctrl	BxaP	0.132333	0.00290593	No phage
1	BxaP_ctrl	BxaP	0.166	0.00057735	No phage
1.5	BxaP_ctrl	BxaP	0.228333	0.00266667	No phage
2	BxaP_ctrl	BxaP	0.383667	0.0168358	No phage
2.5	BxaP_ctrl	BxaP	0.497667	0.0153007	No phage
3	BxaP_ctrl	BxaP	0.577	0.0205508	No phage
3.5	BxaP_ctrl	BxaP	0.633	0.0133167	No phage
4	BxaP_ctrl	BxaP	0.698333	0.0172466	No phage
4.5	BxaP_ctrl	BxaP	0.76	0.0153948	No phage
5	BxaP_ctrl	BxaP	0.792667	0.0317613	No phage
5.5	BxaP_ctrl	BxaP	0.882667	0.0292935	No phage
6	BxaP_ctrl	BxaP	0.917333	0.0343382	No phage
6.5	BxaP_ctrl	BxaP	0.976	0.0294618	No phage
7	BxaP_ctrl	BxaP	1.01833	0.0265665	No phage
7.5	BxaP_ctrl	BxaP	1.03533	0.0209311	No phage
8	BxaP_ctrl	BxaP	1.06733	0.0371005	No phage
8.5	BxaP_ctrl	BxaP	1.085	0.0410406	No phage
9	BxaP_ctrl	BxaP	1.113	0.0497594	No phage
9.5	BxaP_ctrl	BxaP	1.12667	0.0472593	No phage
10	BxaP_ctrl	BxaP	1.15633	0.0555468	No phage
0	Empty_T4_2	Empty	0.1	0	MOI = 2
0.5	Empty_T4_2	Empty	0.105333	0.00384419	MOI = 2
1	Empty_T4_2	Empty	0.11	0.00305505	MOI = 2
1.5	Empty_T4_2	Empty	0.108667	0.00120185	MOI = 2
2	Empty_T4_2	Empty	0.107	0.00057735	MOI = 2
2.5	Empty_T4_2	Empty	0.101	0	MOI = 2
3	Empty_T4_2	Empty	0.0916667	0.000333333	MOI = 2
3.5	Empty_T4_2	Empty	0.09	0	MOI = 2
4	Empty_T4_2	Empty	0.09	0	MOI = 2
4.5	Empty_T4_2	Empty	0.09	0	MOI = 2
5	Empty_T4_2	Empty	0.0896667	0.000333333	MOI = 2
5.5	Empty_T4_2	Empty	0.0893333	0.000333333	MOI = 2
6	Empty_T4_2	Empty	0.0896667	0.000666667	MOI = 2
6.5	Empty_T4_2	Empty	0.0896667	0.000666667	MOI = 2
7	Empty_T4_2	Empty	0.09	0.00057735	MOI = 2
7.5	Empty_T4_2	Empty	0.09	0.00057735	MOI = 2
8	Empty_T4_2	Empty	0.09	0.00057735	MOI = 2
8.5	Empty_T4_2	Empty	0.091	0.00057735	MOI = 2
9	Empty_T4_2	Empty	0.0926667	0.00218581	MOI = 2
9.5	Empty_T4_2	Empty	0.0996667	0.00917121	MOI = 2
10	Empty_T4_2	Empty	0.116	0.0255016	MOI = 2
0	BxaP_T4_2	BxaP	0.1	0	MOI = 2
0.5	BxaP_T4_2	BxaP	0.106	0.00057735	MOI = 2
1	BxaP_T4_2	BxaP	0.107667	0.000666667	MOI = 2
1.5	BxaP_T4_2	BxaP	0.111667	0.00120185	MOI = 2
2	BxaP_T4_2	BxaP	0.117	0.00152753	MOI = 2
2.5	BxaP_T4_2	BxaP	0.127	0.001	MOI = 2
3	BxaP_T4_2	BxaP	0.134667	0.00233333	MOI = 2
3.5	BxaP_T4_2	BxaP	0.126	0.00264575	MOI = 2
4	BxaP_T4_2	BxaP	0.111333	0.00145297	MOI = 2
4.5	BxaP_T4_2	BxaP	0.107333	0.000881917	MOI = 2
5	BxaP_T4_2	BxaP	0.105667	0.000881917	MOI = 2
5.5	BxaP_T4_2	BxaP	0.105	0.001	MOI = 2
6	BxaP_T4_2	BxaP	0.105333	0.000881917	MOI = 2
6.5	BxaP_T4_2	BxaP	0.106	0.0011547	MOI = 2
7	BxaP_T4_2	BxaP	0.106667	0.00145297	MOI = 2
7.5	BxaP_T4_2	BxaP	0.107	0.00173205	MOI = 2
8	BxaP_T4_2	BxaP	0.108333	0.00233333	MOI = 2
8.5	BxaP_T4_2	BxaP	0.11	0.00305505	MOI = 2
9	BxaP_T4_2	BxaP	0.109333	0.0031798	MOI = 2
9.5	BxaP_T4_2	BxaP	0.111	0.00458258	MOI = 2
10	BxaP_T4_2	BxaP	0.113667	0.00584047	MOI = 2
0	Empty_T4_0.1	Empty	0.1	0	MOI = 0.1
0.5	Empty_T4_0.1	Empty	0.127333	0.00536449	MOI = 0.1
1	Empty_T4_0.1	Empty	0.127	0.00602771	MOI = 0.1
1.5	Empty_T4_0.1	Empty	0.131	0.00305505	MOI = 0.1
2	Empty_T4_0.1	Empty	0.131	0.00568624	MOI = 0.1
2.5	Empty_T4_0.1	Empty	0.134	0.0061101	MOI = 0.1
3	Empty_T4_0.1	Empty	0.131	0.00802081	MOI = 0.1
3.5	Empty_T4_0.1	Empty	0.119667	0.00864741	MOI = 0.1
4	Empty_T4_0.1	Empty	0.113333	0.00669162	MOI = 0.1
4.5	Empty_T4_0.1	Empty	0.111333	0.005696	MOI = 0.1
5	Empty_T4_0.1	Empty	0.111	0.00550757	MOI = 0.1
5.5	Empty_T4_0.1	Empty	0.111	0.00550757	MOI = 0.1
6	Empty_T4_0.1	Empty	0.110667	0.00584047	MOI = 0.1
6.5	Empty_T4_0.1	Empty	0.110667	0.00584047	MOI = 0.1
7	Empty_T4_0.1	Empty	0.110667	0.00584047	MOI = 0.1
7.5	Empty_T4_0.1	Empty	0.111	0.006	MOI = 0.1
8	Empty_T4_0.1	Empty	0.111	0.006	MOI = 0.1
8.5	Empty_T4_0.1	Empty	0.111	0.006	MOI = 0.1
9	Empty_T4_0.1	Empty	0.111667	0.00584047	MOI = 0.1
9.5	Empty_T4_0.1	Empty	0.112333	0.005696	MOI = 0.1
10	Empty_T4_0.1	Empty	0.113333	0.00536449	MOI = 0.1
0	BxaP_T4_0.1	BxaP	0.1	0	MOI = 0.1
0.5	BxaP_T4_0.1	BxaP	0.144	0.0109697	MOI = 0.1
1	BxaP_T4_0.1	BxaP	0.168667	0.0100885	MOI = 0.1
1.5	BxaP_T4_0.1	BxaP	0.222	0.0105987	MOI = 0.1
2	BxaP_T4_0.1	BxaP	0.328333	0.0144029	MOI = 0.1
2.5	BxaP_T4_0.1	BxaP	0.428333	0.00800694	MOI = 0.1
3	BxaP_T4_0.1	BxaP	0.482333	0.0129915	MOI = 0.1
3.5	BxaP_T4_0.1	BxaP	0.503	0.0296873	MOI = 0.1
4	BxaP_T4_0.1	BxaP	0.521667	0.0394391	MOI = 0.1
4.5	BxaP_T4_0.1	BxaP	0.531	0.0450814	MOI = 0.1
5	BxaP_T4_0.1	BxaP	0.542333	0.0486221	MOI = 0.1
5.5	BxaP_T4_0.1	BxaP	0.580667	0.0558699	MOI = 0.1
6	BxaP_T4_0.1	BxaP	0.604333	0.0562564	MOI = 0.1
6.5	BxaP_T4_0.1	BxaP	0.629333	0.0540411	MOI = 0.1
7	BxaP_T4_0.1	BxaP	0.650333	0.0442129	MOI = 0.1
7.5	BxaP_T4_0.1	BxaP	0.665333	0.031466	MOI = 0.1
8	BxaP_T4_0.1	BxaP	0.673333	0.0363975	MOI = 0.1
8.5	BxaP_T4_0.1	BxaP	0.688333	0.0333383	MOI = 0.1
9	BxaP_T4_0.1	BxaP	0.701	0.0412593	MOI = 0.1
9.5	BxaP_T4_0.1	BxaP	0.713667	0.0476876	MOI = 0.1
10	BxaP_T4_0.1	BxaP	0.737	0.0434856	MOI = 0.1
0	Empty_T4_0.001	Empty	0.1	0	MOI = 0.001
0.5	Empty_T4_0.001	Empty	0.107667	0.00366667	MOI = 0.001
1	Empty_T4_0.001	Empty	0.113	0.00754983	MOI = 0.001
1.5	Empty_T4_0.001	Empty	0.111	0.00450925	MOI = 0.001
2	Empty_T4_0.001	Empty	0.114	0.00450925	MOI = 0.001
2.5	Empty_T4_0.001	Empty	0.120667	0.00669162	MOI = 0.001
3	Empty_T4_0.001	Empty	0.132	0.0085049	MOI = 0.001
3.5	Empty_T4_0.001	Empty	0.131	0.00602771	MOI = 0.001
4	Empty_T4_0.001	Empty	0.109333	0.00166667	MOI = 0.001
4.5	Empty_T4_0.001	Empty	0.0986667	0.00145297	MOI = 0.001
5	Empty_T4_0.001	Empty	0.0963333	0.00185592	MOI = 0.001
5.5	Empty_T4_0.001	Empty	0.0953333	0.00233333	MOI = 0.001
6	Empty_T4_0.001	Empty	0.0953333	0.00233333	MOI = 0.001
6.5	Empty_T4_0.001	Empty	0.0956667	0.00266667	MOI = 0.001
7	Empty_T4_0.001	Empty	0.0956667	0.00218581	MOI = 0.001
7.5	Empty_T4_0.001	Empty	0.0956667	0.00218581	MOI = 0.001
8	Empty_T4_0.001	Empty	0.095	0.00208167	MOI = 0.001
8.5	Empty_T4_0.001	Empty	0.0956667	0.00166667	MOI = 0.001
9	Empty_T4_0.001	Empty	0.095	0.00208167	MOI = 0.001
9.5	Empty_T4_0.001	Empty	0.095	0.00208167	MOI = 0.001
10	Empty_T4_0.001	Empty	0.095	0.00173205	MOI = 0.001
0	BxaP_T4_0.001	BxaP	0.1	0	MOI = 0.001
0.5	BxaP_T4_0.001	BxaP	0.128333	0.00352767	MOI = 0.001
1	BxaP_T4_0.001	BxaP	0.154333	0.00176383	MOI = 0.001
1.5	BxaP_T4_0.001	BxaP	0.209333	0.00622718	MOI = 0.001
2	BxaP_T4_0.001	BxaP	0.317333	0.0100885	MOI = 0.001
2.5	BxaP_T4_0.001	BxaP	0.425667	0.00466667	MOI = 0.001
3	BxaP_T4_0.001	BxaP	0.51	0.0061101	MOI = 0.001
3.5	BxaP_T4_0.001	BxaP	0.595	0.0102632	MOI = 0.001
4	BxaP_T4_0.001	BxaP	0.667667	0.0211371	MOI = 0.001
4.5	BxaP_T4_0.001	BxaP	0.728	0.0273922	MOI = 0.001
5	BxaP_T4_0.001	BxaP	0.777	0.0297041	MOI = 0.001
5.5	BxaP_T4_0.001	BxaP	0.850667	0.0474178	MOI = 0.001
6	BxaP_T4_0.001	BxaP	0.878	0.0531539	MOI = 0.001
6.5	BxaP_T4_0.001	BxaP	0.926667	0.0541182	MOI = 0.001
7	BxaP_T4_0.001	BxaP	0.978	0.0470567	MOI = 0.001
7.5	BxaP_T4_0.001	BxaP	0.996333	0.0468769	MOI = 0.001
8	BxaP_T4_0.001	BxaP	1.04833	0.0471605	MOI = 0.001
8.5	BxaP_T4_0.001	BxaP	1.075	0.047184	MOI = 0.001
9	BxaP_T4_0.001	BxaP	1.10867	0.0476317	MOI = 0.001
9.5	BxaP_T4_0.001	BxaP	1.12533	0.0470685	MOI = 0.001
10	BxaP_T4_0.001	BxaP	1.16233	0.0503333	MOI = 0.001
0	P121A_ctrl	P121A	0.1	0	No phage
0.5	P121A_ctrl	P121A	0.256	0.00493288	No phage
1	P121A_ctrl	P121A	0.274667	0.0114649	No phage
1.5	P121A_ctrl	P121A	0.314667	0.0190117	No phage
2	P121A_ctrl	P121A	0.403	0.0310966	No phage
2.5	P121A_ctrl	P121A	0.534333	0.0349205	No phage
3	P121A_ctrl	P121A	0.689	0.0407962	No phage
3.5	P121A_ctrl	P121A	0.837333	0.0392527	No phage
4	P121A_ctrl	P121A	0.948667	0.0283569	No phage
4.5	P121A_ctrl	P121A	1.03567	0.0245787	No phage
5	P121A_ctrl	P121A	1.119	0.0230651	No phage
5.5	P121A_ctrl	P121A	1.18767	0.0174005	No phage
6	P121A_ctrl	P121A	1.23467	0.0136178	No phage
6.5	P121A_ctrl	P121A	1.283	0.0106927	No phage
7	P121A_ctrl	P121A	1.32833	0.00674125	No phage
7.5	P121A_ctrl	P121A	1.375	0.00472582	No phage
8	P121A_ctrl	P121A	1.40933	0.00433333	No phage
8.5	P121A_ctrl	P121A	1.43	0.0102632	No phage
9	P121A_ctrl	P121A	1.45467	0.00868588	No phage
9.5	P121A_ctrl	P121A	1.48067	0.00669162	No phage
10	P121A_ctrl	P121A	1.49967	0.00970109	No phage
0	P121A_T4_2	P121A	0.1	0	MOI = 2
0.5	P121A_T4_2	P121A	0.266667	0.0126798	MOI = 2
1	P121A_T4_2	P121A	0.279	0.0115902	MOI = 2
1.5	P121A_T4_2	P121A	0.302333	0.0101708	MOI = 2
2	P121A_T4_2	P121A	0.306667	0.0156241	MOI = 2
2.5	P121A_T4_2	P121A	0.261667	0.00817177	MOI = 2
3	P121A_T4_2	P121A	0.249333	0.00742369	MOI = 2
3.5	P121A_T4_2	P121A	0.246	0.00602771	MOI = 2
4	P121A_T4_2	P121A	0.244	0.00503322	MOI = 2
4.5	P121A_T4_2	P121A	0.244333	0.00384419	MOI = 2
5	P121A_T4_2	P121A	0.242667	0.00371184	MOI = 2
5.5	P121A_T4_2	P121A	0.241667	0.00328295	MOI = 2
6	P121A_T4_2	P121A	0.241	0.0023094	MOI = 2
6.5	P121A_T4_2	P121A	0.242	0.00173205	MOI = 2
7	P121A_T4_2	P121A	0.244	0.00173205	MOI = 2
7.5	P121A_T4_2	P121A	0.25	0.00208167	MOI = 2
8	P121A_T4_2	P121A	0.263	0.00251661	MOI = 2
8.5	P121A_T4_2	P121A	0.289333	0.000333333	MOI = 2
9	P121A_T4_2	P121A	0.338667	0.00584047	MOI = 2
9.5	P121A_T4_2	P121A	0.414333	0.0151914	MOI = 2
10	P121A_T4_2	P121A	0.500667	0.014678	MOI = 2
0	P121A_T4_0.1	P121A	0.1	0	MOI = 0.1
0.5	P121A_T4_0.1	P121A	0.29	0.003	MOI = 0.1
1	P121A_T4_0.1	P121A	0.302	0.00472582	MOI = 0.1
1.5	P121A_T4_0.1	P121A	0.341667	0.00433333	MOI = 0.1
2	P121A_T4_0.1	P121A	0.374	0.0083865	MOI = 0.1
2.5	P121A_T4_0.1	P121A	0.322667	0.00554777	MOI = 0.1
3	P121A_T4_0.1	P121A	0.272	0.00351188	MOI = 0.1
3.5	P121A_T4_0.1	P121A	0.261	0.005	MOI = 0.1
4	P121A_T4_0.1	P121A	0.257	0.00550757	MOI = 0.1
4.5	P121A_T4_0.1	P121A	0.253667	0.00470225	MOI = 0.1
5	P121A_T4_0.1	P121A	0.251667	0.0031798	MOI = 0.1
5.5	P121A_T4_0.1	P121A	0.250667	0.00272845	MOI = 0.1
6	P121A_T4_0.1	P121A	0.251333	0.00296273	MOI = 0.1
6.5	P121A_T4_0.1	P121A	0.252	0.00264575	MOI = 0.1
7	P121A_T4_0.1	P121A	0.253	0.002	MOI = 0.1
7.5	P121A_T4_0.1	P121A	0.256667	0.00185592	MOI = 0.1
8	P121A_T4_0.1	P121A	0.264333	0.00491031	MOI = 0.1
8.5	P121A_T4_0.1	P121A	0.279	0.0102144	MOI = 0.1
9	P121A_T4_0.1	P121A	0.306333	0.0182696	MOI = 0.1
9.5	P121A_T4_0.1	P121A	0.358	0.0321299	MOI = 0.1
10	P121A_T4_0.1	P121A	0.439333	0.0421004	MOI = 0.1
0	P121A_T4_0.001	P121A	0.1	0	MOI = 0.001
0.5	P121A_T4_0.001	P121A	0.278333	0.00233333	MOI = 0.001
1	P121A_T4_0.001	P121A	0.297667	0.00491031	MOI = 0.001
1.5	P121A_T4_0.001	P121A	0.337667	0.00938675	MOI = 0.001
2	P121A_T4_0.001	P121A	0.407667	0.0164958	MOI = 0.001
2.5	P121A_T4_0.001	P121A	0.408	0.031241	MOI = 0.001
3	P121A_T4_0.001	P121A	0.409333	0.0326922	MOI = 0.001
3.5	P121A_T4_0.001	P121A	0.405667	0.0398929	MOI = 0.001
4	P121A_T4_0.001	P121A	0.399333	0.0506634	MOI = 0.001
4.5	P121A_T4_0.001	P121A	0.397	0.0605337	MOI = 0.001
5	P121A_T4_0.001	P121A	0.392667	0.0707256	MOI = 0.001
5.5	P121A_T4_0.001	P121A	0.391	0.0763151	MOI = 0.001
6	P121A_T4_0.001	P121A	0.389	0.0758837	MOI = 0.001
6.5	P121A_T4_0.001	P121A	0.385	0.075527	MOI = 0.001
7	P121A_T4_0.001	P121A	0.375	0.0720278	MOI = 0.001
7.5	P121A_T4_0.001	P121A	0.362	0.0642988	MOI = 0.001
8	P121A_T4_0.001	P121A	0.349333	0.0548493	MOI = 0.001
8.5	P121A_T4_0.001	P121A	0.336667	0.0429159	MOI = 0.001
9	P121A_T4_0.001	P121A	0.329333	0.0318346	MOI = 0.001
9.5	P121A_T4_0.001	P121A	0.329	0.0231805	MOI = 0.001
10	P121A_T4_0.001	P121A	0.338	0.0244404	MOI = 0.001

## Sheet: Fig. 5D
	fold replication	SEM
Empty vector	4.42857e+06	1.10964e+06
ORF376 (BxaP)	1	0
ORF376P121A	27233.3	15356.5

## Sheet: Fig. S5A
Time (min)	variable	Condition	Mean (log10 pfu/ml)	SEM
10	Empty	Empty	4.19011	0.110924
20	Empty	Empty	5.38908	0.389076
30	Empty	Empty	5.71728	0.185806
40	Empty	Empty	6.10206	0.19897
50	Empty	Empty	6.49114	0.588046
60	Empty	Empty	7.14165	1.06247
70	Empty	Empty	8.45154	0.548455
80	Empty	Empty	9.44605	0.031074
90	Empty	Empty	9.30103	0
100	Empty	Empty	9.52461	0.077451
10	P121A	P121A	4.19011	0.411954
20	P121A	P121A	4	0
30	P121A	P121A	4.45154	0.150515
40	P121A	P121A	4.72358	0.422549
50	P121A	P121A	4.69011	0.0880456
60	P121A	P121A	5.10206	0.19897
70	P121A	P121A	5.34062	0.261439
80	P121A	P121A	5.80103	0.5
90	P121A	P121A	6.45154	0.150515
100	P121A	P121A	6.90309	0.30103
10	BxaP	BxaP	2.77815	0
20	BxaP	BxaP	2.60206	0
30	BxaP	BxaP	2.69011	0.0880456
40	BxaP	BxaP	2.60206	0.30103
50	BxaP	BxaP	2.65051	0.349485
60	BxaP	BxaP	2.30103	0
70	BxaP	BxaP	2.77815	0
80	BxaP	BxaP	2.84062	0.0624694
90	BxaP	BxaP	2.60206	0
100	BxaP	BxaP	2.45154	0.150515
